# Supplementary material for: Elderly patients’ (≥65 years) experiences associated with discharge; Development, validity and reliability of the Discharge Care Experiences Survey
Source: PLoS One. 2018 Nov 7;13(11):e0206904. doi: 10.1371/journal.pone.0206904 (PMC6221326; doi:10.1371/journal.pone.0206904)
Supplement: S2 File — Anonymous data set including 270 respondents. (XLSX) [file pone.0206904.s002.xlsx]

## Sheet: DICARES_anonymous_data
SCH_cold_flu	SCH_coughing	SCH_asthma	SCH_headache	SCH_neck_pain	SCH_upper_back_pain	SCH_low_back_pain	SCH_arm_pain	SCH_shoulder_pain	SCH_migraine	SCH_extra_heartbeats	SCH_chest_pain	SCH_breathing_difficulties	SCH_leg_pain_phys_activity	SCH_heartburn	SCH_stomac_discomfort	SCH_ulcer_non_ulcer_dyspepcia	SCH_stomach_pain	SCH_gas_discomfort	SCH_diarrohoea	SCH_opstipation	SCH_eczema	SCH_allergies	SCH_heat_flushes	SCH_sleep_problems	SCH_tiredness	SCH_dizziness	SCH_anxiety	SCH_sadness_depression	NOR_doctors_understandable	NOR_confidence_in_doctors_skills	NOR_confidence_in_nurses_skills	NOR_care_for_you	NOR_interested_in_your_situation	NOR_sufficient_information	NOR_overall_satisfaction	NOR_medical_mistakes	DICA_notify_what_important	DICA_accounted_wants_and_needs	DICA_health_responsibilities	DICA_purpose_of_medication	DICA_influence_discharge	DICA_early_discharge	DICA_understand_instructions	DICA_follow_instructions	DICA_receiveing_help_GP	DICA_take_medicatons	DICA_get_hold_on_medications	DICA_sufficient_nutrition	DICA_daily_activities
0	1	0	0	0	0	0	0	0	0	0	0	0	2	0	0	0	0	2	0	0	0	0	0	0	0	0	0	2	3	4	4	4	4	2	4	5	4	4	5	5	5	5	4	5	5	5	5	5	3
0	0	0	0	1	0	2	0	0	0	0	0	2	0	0	0	0	0	2	1	0	0	0	0	2	3	0	0	1	3	4	5	4	3	4	4	5	1	4	4	5	4	5	3	4	5	5	5	2	2
2	2	1	1	2	2	3	2	2	1	3	2	2	2	1	2	1	2	3	2	2	0	1	1	2	3	2	1	2	3	3	4	4	4	5	4	3	3	3	4	4	3	2	4	5	4	4	3	2	2
1	1	1	1	0	0	0	0	0	0	1	1	2	2	1	1	0	1	2	0	1	0	0	0	1	1	1	0	1	4	4	4	4	4	4	5	4	2	4	4	4	3	2	5	5	5	5	5	5	4
2	1	0	1	2	2	2	2		0	2	1	1	3	2	0	0	0	1		2	2	2	1	2	2	1	0	0	3	4	3	3	4	3	3	5		1	4	5	3	3	5	5	5	5	3	4	4
0	0	0	0	0	0	0	0	0	0	0	0	0	2	0	0	0	0	0	1	0	2	1	0	1	1	1	0	0	4	4	5	5	4	5	5	4	4	4	4	5	2	5	4	4		5	5	5	4
0	0	0	0	0	0	1	0	0	0	0	0	0	0	0	0	0	0	0	0	0	0	1	0	0	0	0	0	0	5	5	5	5	5	5	5	5				5	1	5	5	5	5	5	5	5	5
0	0	0	0	1	0	3	0	2	0	1	1	3	1	0	0	0	1	2	0	2	0	0	2	3	3	1	2	2	4	4	5	4	2	2	2		5	3	5	5	5	1	5	5	5	5	5	4	4
0	0	0	0	0	0	0	0	0	0	0	0	0	0	0	0	0	0	0	0	0				1	0	1	1	1									2	3		1	2	4				2		5	5
1	2	2	0	0	2	2	2	2	0	0	1	1	3	2	2	2	1	1	1	2	0	1	0	3	3	0	0	1	4	3	4	4	4	3	3	2	1	1	4	2	5	1	2	2	5	5	5	5	1
0	2	0	0	0	0	0	0	0	0	2	2	3	3	0	0	0	0	1	0	2	0	1	0	3	3	2	1	1	4	4	4	4	3	4	4	5	3	5	3	4	1	5	4	4	5	5	5	2	1
2	2	0	0	3	1	1	1	3	0	1	2	3	1	1	1	0	1	2	0	0	0	2	0	1	1	2	1	1	4	4	4	5	4	5	5	4	2	3	4	5	3	4	4	4	5	4	5	4	4
0	0	3	2	2	0	2	0	0	0	1	1	1	0	0	1	0	1	1	1	1	0	0	1	2	1	1	1	1	5	5	4	3	5	5	5	5	5		5	5	1	5	5	5	5	5	5	5	5
0	1	1	0	1	1	1	2	2	0	0	0	1	1	0	0	0	0	0	1	0	0	0	1	0	1	0	0	0	4	4	4	4	4	4	5	5	1	1	1	1	1	5	5	5	5	5	5	5	5
0	2	3	2	2	0	0	3	3	0	0	2	3	0	0	0	0	0	3	0	0	1	3	2	0	3	3	0	2	3	3	3	5	3	3	4	5		5	5	5		4	5	5	5	5	5	5	5
						2							2	2					2	1				1					5	3	3	2	2	3	3	4	2		4	5		3	5	3	5	4	5	1	4
0	1	0	0	0	0	2	0	1	0	1	2	2	0	0	0	0	0	0	1	0	0	0	3	2	2	1	2	2	3	3	3	4	4	3	3	4	2	3	4	4	4	3	4	4	5	4	5	5	4
0	0	0	0	0	0	0	1	1	0	0	0	2	1	0		0	0	0	0	0	0	0	0	1	3	0	0	2	5	5	5	5	5	4	5	5	5	5	5	5	5	5	5	5	5	5	5	4	4
3	3	1	0	1	1	3	0	1	0	0	0	3	0	0	2	0	1	2	0	2	0	0	2	2	3	3	0	0	3	3	4	4	2	3	4	4	4	4	4	4	4	2	4	4	4	5	5	5	1
0	0	1	0	0	0	1	1	0	0	1	1	2	0	0	0	0	0	1	0	1	0	0	0	0	1	0	0	0	4	4	4	4	4	4	4	5	4	4	4	4	4	4	5	5	5	5	5	3	3
0	0	0	0	0	0	3	0	0	0	0	0	0	3	1	0	0	0	1	1	0	0	0	2	3	1	0	0	0	4	4	4	4	5	4	4	5	1	1	3	2	1	5	5	5	5	5	5	5	5
0	0	0	1	1	0	1	0	1	0	0	0	3	3	0	0	0	0	0	0	3	0	0	0	2	3	3	1	0	4	4	4	4	3	2	4	5				5	4	5			4	5	5	5	4
		1		1	1	2	2	2		2	1		2									2			2	2			5	5	4	4	5	4	5	5	4	3	4	5	3	3	5	3	5	5	5	5	3
2	2	2	0	0	0	2	0	0	0	0	0	2	0	0	0	2	2	0	0	0	0	0	0	0	0	0	0	0	4	5	4	4	4	4	4	5				5	5	5	5	5	5	5	5	5	4
0	0	0	0	1	1	1	1	1	0	2	0	0	1	2	1	0	1	1	0	1	0	1	0	2	2		1	2	3	3	4	4	3	3	4	4	2	3	4	3	4	2	3	4	5	5	4	4	3
2	2	0	2	0	0	2	2	0	0	0	0	2	3	1	0	2	0	2	2	2	0	0	2	2	2	0	0	0	4	5	4	5	4	4	4	5	4	4	4	4	4	5	5	5	5	5	5	5	5
2	1	1	1	0	0	2	0	0	0	1	3	3	2	0	1	0	0	1	0	0	0	0	1	2	2	0	1	2	3	4	5	5	4	3	5	5	2	2	2	5	3	3	4	4	4	5	5	3	5
1	2						1				1		1												1				3	4	4	4	3	4	3	4	2	1	4	5	5	1	5	5	5	5	5	3	5
0	1	1	1	0	3	2	3	3	0	0	2	3	3	1	1	0	3	3	3	3	0	0	2	3	3	3	0	0	4	5	3	4	3	5	4	5	5	5	5	5	5	5	5	5	5	5	5	3	4
2												1		2															5	4	5	5	4	4	5	5			5	5		5	5	5	5	5	5	5	5
1	0	0	0	0	0	0	0	0	0	0	0	1	0	0	0	0	0	0	1	0	0	0	0	0	1	2	0	0									4	4	4	4	2	5	5	5	4	5	5	5	5
0	0	0	0	0	1	0	0	1	0	2	0	1	0	0	0	0	0	0	0	0	0	0	0	1	0	0	0	0	4	5	5	5	5	5	5	5	4		5	5	3	5	5	5	5	5	5	5	5
1	1	0	0	0	0	0	0	0	0	0	2	1	2	0	0	0	0	1	0	0	0	0	1	2	1	1	0	0	3	3	3	4	3	2	3	4	3	2	3	2	1	3	4	3	2	5	4	5	4
0	0	0	0	2	1	2	0	1	0	0	1		3	0	0	0	0	0	0	0	0	0	0	1	0	0	0	0	4	5	5	5	4	5	5	5		4	4	5		4	5	5	5	5	5	4	3
2	2	3	2	0	0	2	0	0	0	0	2	3	1	2	1	0	0	2	0	0	2	0	0	3	2	0	3	3	4	4	4	5	4	3	5	4	2	1	4	4	5	1	4	4	4	5	5	4	3
1	2	0	1	0	0	1	2	2	0	0	1	3	1	3	1	0	0	0	1	1	0	0	0	0	2	2	2	2	4	5	5	5	4	4	5	5	3	2	3	4	3	5	5	4	1	3	5	2	1
0	0	0	0	0	0	0	0	0	0	0	0	0	2	0	0	0	0	0	0	0	0	0	0	0	0	1	0	0	4	5	4	4	4	4	4	5	1	5	4	4	5	4	4	4	1	5	2	5	4
0	0	0	0	0	0	0	0	0	0		0	1	0	0	1	0		0	0	0	0	0	1	0	2	0	0	0	4	4	4	5	3	4	4	4				5	2	5	5	5	5	5	5	5	5
0	0	0	0	0	0	0	2	2	0	0	0	1	0	0	0	0	0	0	0	0	0	0	1	1	2	1	2	2	4	4	4	4	4	3	5	5	3	4	3	4	4	3	5	5	5	5	5	5	5
1	2	0	0	0	0	2	0	0	0	0	0	0	0	0	0	0	0	0	0	1	0	2	0	0	0	1	0	0	1	3	4	4	3	2	4	5	1	1	1	3	1	5	2	5	5	5	5	5	5
0	0	0	0	1	0		0	0	0	0	0	1	0	0	0	0	0	1	0		0	0	0	0	0	0	0	0	5	5	5	5	5	5	5	5	4		5	5		5	5	5	5	5	5	5	5
0	0	0	0	0	0	0	1	1	0	1	0	0	0	0	0	0	0	0	0	0	0	1	0	0	0	0	0	0	4	5	5	5	4	4	5	5			4	5			5	5	5	5	5	5	5
1	0	0	0	3	3	2	3	3	0	0	0		2	0	0	0	0	0	1	1	0	0	0	2	2	0	0	1	3	5	4	3	3	3	3	5	1	2	3	5	4		5	5	5	5	5	5	5
0	0	0	0	0	1	2	0	2	0	0	0	0	1	1	2	0	0	1	2	0	0	0	0	2	3	2	1	1	4	4	4	5	4	3	4	5	3	4	3	4	3	4	3	3	5	5	5	2	4
0	0	0	1	0	0	0	0	0	0	1	0	1	2	0	0	0	0	0	0	0	0	0	0	2	1		1	1	4	5	4	4	4	3	4	5	2	3	3	1	1	1			5	5	5	5	5
0	0	0	0	0	0	0	1	0	0	0	0	2		0	0	0	0	3	0	1	0	0	0	2	3	1	3	2	4	4	4	4	4	4	4	5	4	5	5	5	4	5	5	5	5	5	5	5	5
2	2	0	0	0	0	0	0	0	0	1	0	2	0	0	0	0	0	0	0	0	0	0	0	0	1	0	0	0	4	4	4	4	5	3	4	5			4	4	4	3	5	5	5	5	5	4	4
0	2	0	0	0	0	0	0	0	0	0	1		0	1	0	0	0	1	0	0	0	0	0	0	1	0	0	0	4	5	5	5	4	4	5	5	4	4	5	5	5	5	5	5	5	5	4	5	5
0	1	0	1	2	1	2	1	1	0	0	0	0	2	0	0	0	0	0	1	0	0	2	0	2	2	1	0	1	5	5	5	5	5	5	5	5			5	4	5	5	5	5	5	5	5	5	5
3	3	0	2		0	2	2	2	2	0	0	0	2	1	0	0	0	1	0	0	0	0	0	2	2	0	0	0	3	4	4	4	4	4	4	5	2	4	4	4	2	5	4	4	5	5	5	5	5
0	0	0	0	0	0	0	0	0	0	1	1	1	1	1	0	0	0	0	0	0	0	0	0	2	2	1	2	2	3	4	4	5	5	4	5	5	5	5	5	4	4	5	5	4	3	5	5	4	5
2	1	1	3	3	3	3	0	2	3	1	0	0	0	1	0	0	0	2	2	2	0	0	1	3	3	2	0	0	5	5	5	5	5	5	5	5	5	5	5	5	2	5	5	5	5	5	5	5	5
0	1	3	0	1	1	2	0	1	0	2	2	3	0	0	1	0	0	3	0	1	0	0	0	3	3	0	0	0	5	5	5	5	5	5	5	5	4	4	4	5	4	5	5	5	5	5	5	5	5
2	1		1			1				1		3		1										1	0		3	2	4	4	4	4	4	4	4	5	1	4	3	3	4	5	5	5	5	5	5	4	2
0	1	0	0	1	0	0	0	1	0	0	1	2	1	0	0	0	0	1	1	1	0	0	0	0	1	1	0	0	3	4	4	4	3	3	4	5	2		5	5		3	5	5	5	5	5	5	5
1	1	0	0	0	0	0	0	0	0	0	0	0	0	0	0	0	0	1	0	0	0	0	0	2	0	0	0	0	4	4	5	5	5	5	5	5		5	5	5	1	5	5	5	5	5	5	5	5
0	0	0	0	0	0	0	0	0	0	1	1	1	0	0	0	0	0	1	1	0	2	0	0	2	2	1	1	1	4	5	5	5	5	4	5	5			4	5	3		4	5	5	5	5	5	4
2	2	0	0	1	0	0	0	0	0	0	0	0	0	0	0	0	1	1	1	2	0	0	0	2	2	0	0	0	3	3	4	4	3	3	4	5	4	3	3	4	3	5	5	5	4	5	5	3	3
0	0	0	0	0	0	1	1	0	0	0	0	0	2	0	0	0	0	0	0	2	0	0	0	1	2	2	0	2	3	4	3	3	3	3	4	4	1	1		4		2	4	4	2	5	5	5	2
1	1	0	2	2	1	3	2	2	0	2	1	2	1	0	0	0	0	2	0	2	0	0	0	1	3	3	1	1	4	4	5	5	5	3	5	5	2	2	2	3	3	5	3	3	4	2	2	5	4
1	0	0	1	2	1	3	1	1	0	0	1	0	3	2	0	0	0	1	1	0	0	0	0	0	3	2	0	1	4	5	5	5	4	4	5	5	4	5	4	5	4	3	5	5	2	5	5	5	3
0	1	0	0	0	0	0	0	2	0	1	0	1	2	0	0	0	0	0	0	0	0	0	0	0	1	0	0	0	4	5	4	5	4	4	4	5	3	5	4	5	3	5	5	5	5	5	5	5	4
1	0	0	0	0	2	2	2	0	2	1		2	3	0	1		1	1	2	1	0	1	1	1	1	1	0	0	4	4	3	3	4	4	4	5	3	4	4	4	3	3	5	5	2	5	5	4	5
0	1	0	0	0	0	2	1	1	0	2	0	2	2	0	0	0	0	1	2	0	0	0	0	3	1	0	0	0	4	4	3	3	3	4	4	5	4	4	4	5	2	4	5	5	5	3	5	4	4
0	0	1	0	0	0	0	0	0	0	0	0	1	0	0	0	0	0	0	0	0	0	0	0		0	0	0	0	1	5	2	4	1	1	4	5		1	5	5	4	5	5	5	5	5	5	5	5
0	1			1		1	1						1											1	1		1	1	5	5	5	4	4	4	4	5	4	4	4	3	3	5	5	4	3	4		4	2
2	0	0	0	2	0	1	0	0	0	1	0	2	1	0	0	0	0	0	0	0	0	0	0	0	1	0	0	0	3	3	4	4	3	5	4	3	3	3	4	3	2	5	5	5	4	5	5	3	3
0	0	0	0	0	0	0	0	0	0	0	0	0	2	0	0	0	0	1	0	2	0	0	0	0	3	3	1	0	4	4	4	4	4	3	3	5	2	4	3	4	4	5	4	4	5	5	5	2	3
1	1	0	0	1	1	1	1	1	0	0	0	2	0	0	0	0	0	0	1	0	0	0	2	1	2	0	0	0	4	3	5	5	4	3	4	5	1	4	4	4	4	3	3	3	4	3	5	4	2
0	0	0	0	0	0	0	0	0	0	0	0	0	0	0	0	0	0	0	0	0	0	0	0	0	1	0	0	0	4	4	5	5	4	4	4	5			5	5	3	5	5	5		5	5	3	5
1	2	0	0	0	0	1	1	0	0	0	2	3	0	0	0	0	0	0	0	1	0	0	0	0	1	0	0	0	4	5	5	5	5	5	5	5	5	5	5	5	4	5	5	5	5	5	5	5	5
0	0	0	1	0	0	1	0	0	0	1	1	1	1	0	0	0		1	1	1	0	0	0	1	1	1	0	1	4	4	4	4	3	4	4	3	3	4	4	4	4	2	4	4	4	4	5	4	4
1	2	0	0	0	0	0	0	2	0	0	0	0	0	1	0	0	0	0	0	1	0	0	0	1	1	0	0	0	5	4	4	5	5	5	5	4	5	5	5	5	3	5	5	5	5	5	5	5	2
						3						2												2	3		0	0	2	3	4	3	1	4	3	5	2	2	3	5	5	1	5	5	1	5	5	3	1
0	2	2	0	0	0	0	0	0	0	0	0	2	3	0	0	0	0	1	1	0	0	0	0	3	1	0	0	0	4	4	4	5	4	5	5	5	1	2	4	4	2	5	5	5	5	3	5	1	4
1	1	0	0	0	0	0	0	0	0	0	1		2	0	0	0	0	1	0	0	1	1	0	1	2		0	1	3	4	4	4	3	3	4	4	3	4	4	4	4	4		3	5	5	5	5	4
0	0	0	0	1	0	1	1	1	0	0	0	0	1	0	0	0	0	0	0	0	0	0	1	0	0	0	0	0	5	5	5	5	5	5	5	5	5	5	5	5	5	5	5	5	5	5	5	5	5
0	0	0	0	1	1	1	0	0	0	0	0	1	0	0	0	0	0	2	1	1	1	0	1	1	1	0	0	0	4	4	4	3	2	4	4	5	2	4	4	4	3	5	4	5	5	5	5	5	5
0	1	1	0	0	2	3	0	1	0	0	1	1	1	0	0	0	2	2	2	1	0	0	0	1	1	1	1	0	3	5	5	5	3	4	5	5	2	4	4	5	5	2	4	3	3	5	5	4	3
2	3	1	0	0	0	0	0	0	0	1	0	2	2	0	0	0	0	0	0	0	0	0	1	1	2	2	2	1	5	5	4	4	4	4	4	5	3	4	5	5	3	3	5	5	5	5	5	5	5
0	2	0	2	3	3	2	3	2	0	2	2	2	1	2	1	0	1	3	2	0	1	0	0	2	3	3	1	1	3	4	4	5	5	4	5	5			4	4	5	5				5	5	5	5
	2					2						2						2	1		2			2					4	3	4	4	3	4	4	4	3	3	3	4	3	4	3	3	4	3	3	2	3
0	2	2	3	3	2	2	0	1	2	3	2	3	2	1	2	0	1	2	1	0	1	0	0	3	3	2	3	3	2	3	4	5	5	3	2	3	3	1	2	5	3	1	4	4	5	5	5	4	3
3	3	2	1	3	1	1	1	2	0	0	2	3	2	0	0	0	0	1	1	0	0	0	0	0	2	1	0	0	3	2	5	4	2	2	4	5			1	4	1	5	5	5	5	5	5	4	5
0	1	0	0	0	0	0	0	0	0	0	0	0	0	1	1		1	0	1	0	0	0	0	0	0	0	0	0	5	4	4	4	5	5	4	5	4	4	4	3	4	3	5	5		5	5	5	5
2	0	0	1	1	1	1	0	0	0	0	0	0	0	0	0	0	0	0	0	0	0	0	0	1	1	0	1	1	5	4	4	4	4	4	4	5	4	4	4	4	4	4	5	5	5	5	5	5	4
1	1	0	0	0	0	0	0	0	0	1	0	1	2	0	0	0	0	1	1	0	0	0	2	0	1	0	0	0	4	4	4	4	3	4	4	5	3	4	4	4	3	5	4	5	5	5	5	5	4
0	0	0	1	1	2	3	0	0	0		2	0	0	1	1	0	1	1	1	0	0	0	0	3	1	1	1	1	5	4	4	4	1	4	4	5	1	1	1	5	5	1	5	5		5	5	5	3
0	1	0	0	0	0	3	0	0	0	0	0	1	1	0	0	0	0	1	0	3	0	0	0	0	2	0	0	2	3	5	5	5	5	5	5	5	4	5	4	3	1	5	5	4	1	3	5	5	1
0	0	1	0	2	2	0	2	0	0	2	0	3	3	0	2	0	0	2	0	0	0	0	1	0	3	1	2	3	1	4	4	4	3	3	3	4	1	3	1	2	2	2	1	1	4	5	5	1	1
0	0	1	0	1	0	1	1	0	0	0	0	1	0	0	0	0	0	0	0	1	0	0	0	1	2	1	0	0	5	4	5	4	4	4	5	5		5	5	5	1	5	5	5	5	5	5	5	5
1	1	0	0	0	0	0	2	1	0	2	1	1	0	1	0	0	0	0	0	0	0	0	0	0	1	2	0	0	5	5	5	5	4	5	5	5			5	5		5	5	5	5	5	5	5	5
1	2	2	0	3	2	2	2	2	0	0	1	3	3	0	0	0	0	0	0	0	0	0	1	0	1	2	0	0	3	4	3	4	3	3	4	5		5	4	5	3	4			5	5	5	3	3
											1	2												2	2												5		5	5	5	5	5	5	5	4	3	5	3
																									10				4	3	4	3	4	4	4	4	3	4	4	5	3	3	4	5	5	5	3	4	5
0	1	1	1	0	1	1	0	0	0	1	0	1	0	0	1	0	0	1	1	1	0	0	0	1	1	1	0	0	4	5	5	5	4	5	5	5	3		4	5	2	4	4	5	5	5	4	3	5
2	2	0	1	2	0	1	1	2	0	1	1	0	1	0	0	0	0	2	2	0	1	0	0	2	1	0	0	0	4	4	4	4	3	4	4	5	2		4		2	4	4	4	4	4	4	4	4
2	2	0	0	0	0	0	0	0	0	1	0	2	1	0	0	0	0	1	0	0	0	0	0	0	1	2	0	0	4	4	4	4	4	4	4	5	4	5	4	4	1	5	5	5	5	5	5	5	5
1	1	0	2	0	2	2	0	1	2	1	1	1	2	1	0	0	0	1	0	0	1	0	0	2	3	1	1	2	4	3	4	4	3	2	4	4	2	2	4	5	5	3	5	5	4	5	5	5	3
1	0	0	0	0	0	1	1	2	0	0	0	0	0	1	0	0		2	1	0	2	1	0	0	0	0	0	0	4	5	5	5	5	3	5	5	4	3	2	2	1	5	5						5
0	0	0	0	2	2	1	2	2	0	0	1	3	1	0	2	0	0	2	0	2	0	3	0	1	3	1	0	0	4	4	4	4	4	4	4	4	3		4	4	4	4	4	4	5	5	5	4	4
																									3				4	3	3	3	2	3	3	5			4	4	4	3	5					3	3
			1									2	1												2				3	4	4	3	3	3	4	4	3	3	4	4	4	3	4	4	5	5	5	5	5
2	1			2	3	3				2		2						2						3			3		4	4	4	4	4	4	4	5	2	3	4	4	4	5	5	5	5	5	5	5	4
0	0	0	0	2	2	2	2	2	0	0	0	0	1	0	0	0	0	2	0	0	0	0	2	2	2	1	0	0	4	4	4	4	4	3	4	5	1	4	4	4	3	5	5	5	5	5	5	4	4
	1																			1									5	5	5	5	4	5	5	5	4	4	5	4	3	5	5	5	4	5	5	5	4
																													4	5	5	5	4	4	5	5	1	1	4	5	4	5	3	3	5	5	5	5	5
0	0	0	0	0	0	2	0	0	0	2	0	0	0	0	0	0	0	0	0	0	0	0	0	1	0	1	2	2	5	4	5	5	5	5	5	3	3	4	5	5	4	5	5	5	5	5	5	5	5
0	0	0	0	0	0	0	2	0	0	0	0	0	2	0	0	0	0	0	0	1	0	0	0	2	0	0	0	0	5	5	4	4	4	4	5	5		4				5			5			3	5
			1				1			1		1	1	1				1		1		1	1	1	1	1			4	5	4	4	5	5	5	5	4	5	3	4	4	5	5	5	5	5	5	5	4
0	0	0	1	0	1	2	0	0	0	1	0	0	0	2	0	0	1	0	1	0	1	1	0	2	2	2	0	0	4	4	4	4		3	5	5	3			3	4	5			3	5	5	5	3
	1							1			2								3						3	2			3	3	3	2	3	1	2	5	2	1	3	5		1	4		1	5	5	3	5
																								2	2	3			4	4	4	5	5	4	5	5	4	3	4	4	4	5	4	4	5	5	5	3	3
0	3	0	0	0	0	0	0	0	0	0	0	2	1	0	0	0	0	2	0	0	0	0	0	0	2	0	0	0	4	4	4	4	4	4	4	5	4	4	4	4	4	4	5	5	2	5	5	3	5
0	3	0	0	0	0	0	0	0	0	1	0	3	0	0	0	0	2	3		1	0	0	0	1	1	2	0	0	4	4	4	4	4	4	4	5	3	4	4	5	4	4	5	5	5	5	5	4	5
1	2	2	0	1	0	0	0	1	0	0	0	0	0	0	0	0	0	0	0	0	0	0	0	0	0	0	0	0	5	5	4	4	4	5	5	5	4	5	5	5	4	5	5	5	5	5	5	5	5
0	0	0	0	0	0	0	1	1	0	0	0	0	2	0	2	0	1	0	0	0	0	0	0	0	2	1	0	0	4	5	5	5	5	4	5	1	3	5	3	4	4	3	5	4	5	5	4	5	3
2	1	1		0	0	0	0	1		0	0	1	2	0	0	0	0	1	0	0	0	0	1	0	1	0	0	0	3	4	4	3	3	4	4	5	3	3	4	4	3	4	5	5	4	5	4	4	4
1	1	1	0	1	1	1	2	2	0	1	2	2	2	0	0	0	0	2	0	2	2	0	0	1	1	1	0	0	5	5	5	5	5	5	5	5		4	4	5		5	5	5	4	5	5	5	2
	2		1	2	1	2	1	1	0	0	0	2	1	0	0	0	0	0	1	0	2	0	0	0	1	2	0	1	4	4	3	4	4	4	3	5	2	3	4	4	3	5	4	4	5	5	5	5	5
1	2	2	0	3	3		2	2	0	0	0	3	1	0	0	0	0	0	0	1	0	1	0	1	1	1	0	0	4	4	4	5	4	5	5	5	4	5	3	2	2	5	5	5	5	5	3	5	3
0	0	0	1	1	0	0	0	0	0	0	0	0	2	0	0	1	1	0	0	0	0	0	0	1	1	0	0	1	2	4	4	4	2	1	3	4	1	2	2	2	4	5				5	5	5	4
1	3	3	2	0	1	0	0	1	3	2	2	3	0	1	1	2	2	1	0	0	0	0	0	2	2	0	3	3	4	4	4	5	3	4	4	5	4	4	5	5	5	3	5	5	3	5	4	1	3
0	0	0	0	0	0	0	0	2	0	1	2	2	0	1	0	0	0	1	1	2	0	0	0	0	2	0	0	0	4	4	4	4	4	3	4	4	3		4		2	4	4	4	4	5	5	5	4
	2	2	0	0	0	1	0	0	0	0	0	1	2	0	0	0	0	0	0	0	0	0	0	2	0	0	0	0	4	4	5	5	4	4	4	5	4	4	4	4	4	3			5	5	5	5	1
0	0	1	0	2	1	1	1	1	0	0	0	0	2	0	0	0	0	0		0	0	0		0	1		0	0	5	5	4	3	4	5	5	1	4	4	5	5	3	4	5	5	4	5	5	3	5
0	0	0	0	2	2	0	3	3	0	3	3	2	0	0	3	0	3	0	0	1	0	0	2	3	1	0	2	2	4	4	3	3	2	4	4	4			2		1	3	5	5	2			1	3
0	0	0	1	0	0	1	0	0	0	0	0	0	1	0	0	0	0	0	0	0	0	0	1	0	1	0	0	0	5	5	5	5	4	4	5	5		5	4	5	3	5	5	5	5	5	5	5	4
0	2	0	0	1	2	2		0	0	1	1	2	1	2	1	0	1		1	0	0	0	0	2	2	2	1	0	4	4	3	3	3	4	4	4	3		2	4	4	3	5	5	5	5	5	4	4
0	0	0	2	2	0	2	2	2	0	3	0	1	3	0	1	0	2	1	0	1	0	0	3	3	3	3	1	2	3	3	3	4	3	3	4	5		4	2	2		3			5	5	5	5	2
1	0	3	0	0	0	0	0	0	0	1	0	3	0	0	0	0	0	0	0	0	0	0	0	2	3	0	0	0	4	5	4	5	4	4	5	5	1	1	3	4	2	5	4	5	4	5	5	4	4
0	1	0	0	0	0	1	1	1	0	0	0	0	2	0	0	0	0	1	0	0	0	0	0	1	1	1	0	1	3	4	4	4	4	4	5	5	1		3	5		5	5	5	5	5	5	5	5
			1							1													1		1				4	5	5	5	5	5	5	5	1	3	5	5	1	4	5	5	5	5	5	3	5
				1									2																2	4	4	3	1	2	3	4	2	3	3	4	4	2	5	5	3	5	5	5	5
0	0	0	0	0	0	1	2	1	0	2	0	0	2	1	1	0		2	0	2	0	0	0	1	1	1	0	0	4	4	3	3	4	3	3	4	2	2	3	4	4	4	4	5	5	5	5	4	4
2	2	2	1	0	0	0	2	1	0	1	2	2	2	0	0	0	1	2		2	0	2	0	0	2	2	0	2	3	5	4	4	3	4	4	5	2	1	3	2	2	4	5	4	5	5	5	5	5
0	1	0	0	1	0	0	0	0		1	2	2	0	0	1	0	0	1	0	0	0	0	0	0	2	1	1	1	3	4	4	3	4	4	4	5	2	2	4	4	3	5	3	4	3	5	5	3	4
	1	2				2						2	2			1			2					2	2	2	2		3	4	4	4	4	4	4	5	2	2	4	5	3	5	4	4	5	5	5	4	3
0	0	0	0	0	0	0	0	0	0	0	0	0	0	3	0	0	0	0	0	0	0	0	0	0	0	0	0	0	4	5	5	5	5	5	5	5				5		5				5	5	5	5
1	0	0	1	1	1	0	2	2	0	1	1	1	2	1		0	1	1	0	0	0	0	0	1	2	2	1	1	4	4	4	4	3	3	4	4	2	2	3	5	3	4	4	4	5	5	5	5	2
0	0	0	0		3	3	3	0	0	0	0	3	3	2		0	0	3	3	2	0	0	0	3	3	3	0	2	3	3	4	4	3	2	4	4	1		3	5	3	1	3	3	5		5	3	1
0		1	0		1	0	0	0	1	1	1	1	0	0	0	0	0	0	1	0	0	0	0	0	0	0	0	0	5	5	5	5	4	5	5	5	4	3	4	5	2	4	5	5	5	5	5	5	4
0	1	0	2	2	0	0	0	3	2	0	2	3	0	0	0	0	0	1	2	0	0	0	3	3		0	2	2	4	4	5	5	3	4	4	5	4	4	4	5	4	5	3	4	5	5	5	3	1
0	1	0	2	2	0	2	2	2	0	0	0	3	2	0	0	0	0	0	0	0	0	0	0	2	3	2	1	2	4	3	3	4	3	4	3	3	2	2	3	2	2	3	4	4	5	5	5	5	3
0	0	0	1	1	2	2	2	2	0	1	0	0	1	2	2	2	2	3	3	0	0	0	0	1	1	1	1	3	5	5	4	4	5	5	5	5	2	3	4	4	4	3	4	4	5	5	4	1	2
1	0	0	0	0	0	0	0	0	0	1	0	0	0	0	0	0	1	0	0	0	0	1	0	0	0	0	1	0	4	4	5	5	5	4	5	5	5	5	4	4	5	5	4	5	4	5	5	3	4
0	2	2	0	0	1	3	3	2	0	1	1	2	2	0	2	0	1	1	0	2	0	1	1	2	2	0	2	2	3	5	5	5	4	4	5	1	3	4	3	4	4	3	3	2		2	4	3	3
		1								1		1												2			3	3	2	4	4	5	2	2	2	5	1	3	3	4		5			5	5	5	4	4
																							1						4	4	4	4	4	5	5	5	4	4	4	4	4		1	1					1
0	2		0	0	0	0	0	0	0	2	0	0	0	0	0	0	0	0	0	0	0	0	0	0	2	1	0	0	3	4	4	4	2	4	4	5	2	4	4	4	4	5	1	4	2	5	5	5	5
0	0	0	1	0	0	1	1	1	0	0	0	0	1	1	1	0	0	1	1	0	0	0	0	2	1	2	0	0	3	5	5	5	4	3	5	5		4	4	5			5	5		5	5	2	4
2	2	2	0	0	0	3	0	0	0	2	0	3	3	1	0	0	0	2	3	0	2	2	0	3	3	0	2	2	1	3	5	5	5	3	5	5	1	2	4	4	4	1	2	2	5	5	3	3	2
	1	3	1			2	1	2	1	0	0	2	1	1	1	0	1	2	2	0	0	0	1	1	2	1	0	0	4	4	4	4	4	4	4	5	3	3	4	5	4	3	5	5	5	5	5	4
																													4	5	4	4	4	5	5	1		4	5	5	3	5	5	5	5	5	5	3	2
0	2	0	1	0	0	2	0	2	0	1	1	2	1	0	0	0	2	1	1	0	0	0	0	2	1	1	2	2	4	4	4	4	4	4	4	4	3	3	4	4	3	3	4	4	4	5	5	5	5
0	2		0	0	0	0	0	0	0	0	0	0	0	1	0	0	0	0	1	0	0	0	1	1	0	0	2	0	4	5	5	5	4	5	5	1		5	5	5	5	5	5	5	5	5	5	5	5
0	1	2	0	0	0	0	0	0	0	0	0	2	2	0	0	0	0	0	1	0	0	2	0	0	0	1	0	0	4	5	4	3	5	5	5	5	1	1	3	5	1	5	5	5	5	5	5	4	5
1	0	1	0	0	0	1	0	2	0	1	1	1	0	1	1	0	1	1	0	0	0	0	1	1	1	1	0	0	4	4	4	4	4	4	4	5	4	3	4	4	3	5	4	5	5	5	5	5	5
0	1	2	0	1	1	3	1	1	0	3	3	2	3	2	2	0	0	2	2	0	0	2	0	1	3	1	0	0	4	4	4	4	3	4	4	4			4	4	3	3	4	4	5	4	4	2	4
0	0	0	0	0	0	0	0	0	0		1		0	0	0	0	0		0	0	0	0	0	2			0	0	5	4	5	4	2	3	5	5	1	1	1			5	4	4	5	5	5	5	5
2	2	2	1	0	0	0	0	0	0	0	0	3	1	1	1	0	1	3	1	0	0	0	0	0	2	0	2	1	4	4	4	4	4	5	4	5	4	4	4	4	4	5	5	5	5	5	5	5	4
	2											1												2	2	2		1	3	4	4	5	3	2	4	5	2	3	3	3	3	2	3	4	3	4	2	4	3
0	2	2	0	0	0	0	0	0	0	0	0	0	0	1	0	0	0	0	0	0	0	0	0	2	1	0	0	0	3	4	3	2	3	2	3	4	2			4	4	4			5	5	5	4	5
0	0	0	0	1	0	1	1	1	0	0	0	0		0	0	0	0	0	0	1	0	0	0	2	2	0	0	1	4	4	4	5	3	5	5	5		1		5		5				5	5	3	3
0	0	0	0	1	0	1	2	2	0	0	0	0	3	1	1	0	0	2	0	2	0	0	1	2	1	0	1	2	4	4	3	4	2	2	3	2	3	3	4	4	3	3	3	3	5	5	5	5	4
0	3	1	1		0	0	0	0	0	0	0	3	0	0	0	0	0	0	0	1	0	0	0	0	3	2	0	1	3	3	3	3	2	3	3	4	2	2	3	4	3	5	5	3	5	5	5	2	3
	1	1		1		1	1	1				2							1					2					4	4	3	4	4	4	4	5	4	4	5	4	4	5	5	5	5	5	5	5	5
0	1	0	0	0	0	1	0	0	0	2	1	3	2	0	0	0	0	1	1	0	0	0	0	2	2	2	2	2	5	5	4	4	4	4	5		3	4	4	5	3	5	5	5	5	5	5	3	4
2	1	0	0	1	1	2	2	1	0	2	1	2	2	0	1	0	0	2	1	0	0	0	0	0	2	1	0	0	4	4	3	3	3	3	2	3	3	3	4	5	4	3	3	4	4	5	5	4	2
0	0	0	0	2	2	2	2	2	2	1		3	2	0	2		1	1	1	0	0	0	1	0	2	1	0	0	3	3	2	3	3	4	3	3	3	2	3	4	2	1	5	5	5	4	5	3	4
0	0	0	0	0	0	0	0	0	0	0	0	1	1		0	0	0	0	0	0	0	0	0	0	1	1	0	1	4	4	4	4	4	4	4	4	4	4	4	4	4	5	5	4	3	5		5
0	3	0	0	0	0	0	0	0	0	2	0	3	0	1	0	0	0	0	0	0	0	0	3	2	3	0	0	2	4	4	4	4	4	4	4	5	3			3		5	5	5	5	5	5	3	4
	3	3			2	2	2			2		3												2	2		0	0	4	5	5	4	5	5	5	5	4	5		5		5	5	5		5	5	5	5
0	0	1	0	2	2	2	1	0	0		1	2	0	1	0	1	0	1	1	0	2	1		2	1	1	0	1	4	5	4	4	4	4	5	5	2	2	3	4	4	3	5	5	5	5	5	5	4
0	0	0	0	0	0	0	1	0	0	1	0	3	2	0	1	0	0	1	0	0	1	0	0	0	1	2	0	0	4	5	4	5	4	4	4	5		4	4	5	2	5	5	4	5	5	5	3	3
0		1			1	1					0			0															4	5	5	5	4	5	5	5	5	4	4	4	5	1	5	4	3	5	5	2	3
3	3		0	0	0	0	0	0	0	1	2	3		0	0	0	0	1	0	0	0	1	0	0	2	1	1	1	4	4	4	5	3	3	4	5	3	4	4	5	3	3	5	4		5	5	3	2
0	2	1	1	0	0	2	1	1	0	2	1	3	3	1	0	0	0	1	0	2	0	0	0	1	3	1	2	2	5	5	5	5	5	5	5	5	5	5	5	4	3	3	5	5	5	5	5	4	3
2	3	3	0	0	0	0	1	0	0	2	0	3	3	0	0	0	0	0	0	0	3	0	0	2	3	1	2	1	2	5	5	4	3	2	2	5	2	1	1	3	5	1	1	2	5	2	5	5	3
0	2	0	1	1	0	3	0	0	0	1	1	3	1	0	2	3	2	2	0	0	1	2	0	2	3	1	1	1	5	5	5	4	4	4	5	5			5	5	3	3	5	5	5	5	5	4	5
0	2	2	0	0	1	1	0	0	0	1	0	2	2	0	0	0	0	0	0	0	0	0	0	0	0	1	0	1	4	4	3	3	4	4	4	5	2	2	4	4	4	3	3	4	5	5	5	5	3
0	0	0	0	0	0	1	0	1	0	0	0	0	1	0	0	0	0	1	0	1		1	0	1	1	0	1	1	4	4	4	4	4	4	4	4	2	2	3	2	2	2	3	3	4	2	4	3	2
0	0	0	0	1	1	0	0	0	0	0	1	0	1	0	0	0	0	2	2	0	1	2	0	1	2	1	0	0	4	5	5	5	4	5	5	5	1		4	4	1	5	5	5	5	5	5	5	5
0	0	1	0	0	0	2	0	1	0	1	0	1	3	0	0	0	0	1	1	1	0	0	0	2	2	0	0	2	3	4	3	4	4	3	4	5	3	4	4	5	4	5	3	5	3	5	3	3	2
1	3	3	0	0	1	1	0	0	0	0	1	3	1	0	0	0	1	1	0	0	0	0	0	0	1	0	0	0	3	4	4	4	4	3	4	5	3		4	4		4	4	4	4	1	1	1	3
1	1	2	0	2	2	1	1	2	0	0	1	1	1	0	1	0	1	2	1	1	0	0	0	1	2	0	0	0	5	5	5	5	5	5	5	5			5	5		5	5	5	5	5	5		5
0	0	0	0	0	0	0	0	0	0	0	0	0	1	1	0	0	0	0	0	0	0	0	1	1	2	1	0	0	5	5	5	5	4	5	5	5	5		5	5	3	5	5	5	5	5	5	5	5
0	0	0	1	0	1	2	0	0	0	0	0	0	0	0	0	0	0	0	0	0	0	0	2	3	2	0	0	0	4	5	4	4	2	4	1	5	2					1	1	5	5	5	5	5	4
0	0	0	0	1	1	0	1	1	0	0	1	0	1	0	0	0	0	0	1	0	0	0	0	0	1	1	0	0	4	3	3	3	2	4	4	3	3		4	4	4	4	4	4	5	5	3	4	4
2	2	0	0	2	2	1	0	2	0	0	0	3	0	0	0	0	1	2	1	0	1	1	0	1	1	1	0	1	4	4	4	3	2	4	3	2	3	2	4	4	4	2	4	4	4	3	3	4	3
0	3	3	1	2	3	3	1	2	0	0	0	3	3	0	1	2	1	1	2	1	0	1	2	3	3	2	1	1	4	5	5	5	4	4	5	1	3	4	4	4	3	3	5	5	2	5	5	5	4
0	1	1	0	1	0	1	0	1	0	0	0	0	0	0	0	0	0	0	0	0	0	0	0	1	0	0	0	0	4	4	4	4	4	3	4	5	5	5	5	5	2	1	5	5	5	5	5	5	5
						3	2	2																	2	1		1	4	5	4	4	4	4	5	5	5	5	4	5	5	5	5	5	5	5		4	3
1	1	2	2	1	1	1	1	1	2	1	1	3	2	0	1	0	1	2	1	1	0	0	1	3	2	1	1	1	4	5	5	4	5	4	5	4	2	4	4	5	3	5	5	5	5	5	5	5	3
0	0	0	0	0	1	1	0	0	0	1	1		2	0	0	0	0	1	0	1	1	0	0	2	1	0	2	2	3	3	3	4	2	2	3	3	2	3	3	5	5	1	2	4	3	5	4	3	2
0	0	0	1	0	0	0	0	0	0	2	1	2	3	0	0	0	0	0	0	0	0	0		2	1	0	2	1	2	3	1	1	1	2	1	5	2	3	1	2	1	4	4	4	2	4	5	5	4
1	2	0	0	1	2	2	2	2	0	2	3	3	2	2	2	2	2	3	2	1	1	1	3	3	3	2	3	3	4	4	4	4	3	4	5	5		5	5				5	5	4	5	2	4	2
0	0	1	0	0	0	0	0	0	0	0	0	0	1	0	0	0	0	1	0	0	0	0	0	0	0	1	0	0	4	4	4	4	4	4	4	5	4	4	4	4	4	5	5	5	5	5	5	5	4
0	0	1	1	0	0	1	0	0	0	0	1	3	2	0	0	0	1	2	1	3	0	0	0	2	2	1	0	0	3	4	4	4	3	2	3	5	2	1	3	3	3	5	5	5	5	5	5	3	4
0	0	0	0	0	0	0	0	0	0	0	0	2	0	0	0	0	0	0	0	0	0	0	0	0	0	0	0	0	4	4	4	4	3	4	4	5				5	1	5	5	5		5	5	5	5
																																					2	3	3	3	3	2		3		4	4	3	4
1	2	0	1	2	0	0	0	0	0	0	0	0	0	0	0	0	0	1	0	0	1	0	2	2	2	1	0	0	4	5	4	5	4	4	5	5	4		4	4	4	5	5	5	5	5	5	5	5
0	0	0	0	0	0	2	0	1	0	0	0	2	0	0	0	0	0	1	0	0	1	0	0	0	1	0	0	0	4	5	5	5	4	4	5	5			3	5		5	3	3	5	5	5	5	5
2	2					1			1	3	2	3		2			1	1							3	3		1	4	5	5	5	4	4	5	5	2	2	4	4	3	5				5	3	5	2
0	1	2	0	0	2	2	3	3	0	3	0	2	3	1	0	0	0	2	0	0	0	0	0	0	3	0	0	0	3	3	5	4	2	3	5	5	3	5	4		4	2	5	2	5	5	5	5	2
2	1	2	0	0	0	0	0	0	0	0	0	1	0	0	0	0	0	1	1	1	0	0	0	0	1	1	0	0	3	5	5	5	5	4	5	5	3	4	5	5	4	5	4	5	5	5	5	3	3
	2		2	2	2	1		3										2	2					3	2	1			2	4	4	4	3	2	4	1	3	2	2		1	5	5	5	5		5	5	5
0	0	0	0	0	0	0	0	0	0	0	0	0	0	0	0	0	0	0	0	0	0	0	0	0	0	0	0	0	4	5	5	4	4	4	5	5	4		4	5	4	4	5	5	5	5	5	5	5
0	0	0	0	0	0	0	0	0	0	1	1	0	2	0	0	0	0	1	0	0	0	0	0	2	2	2	0	0	4	4	4	4	4	4	4	5	2	3	3	4	4	5	4	4	5	5	5	5	5
0	0	1	0	0	2	0	0	1	0	0	1	1	0	0	0	0	0	0	0	0	0	0	0	0	1	1	0	0	4	4	4	4	4	4	4	5	4	3	4	4	3	5	5	5	5	5	4	5	5
0	0	1	0	0	1	2	0	0	0	0	0	0	0	0	0	0	0	0	0	0	0	1	0	0	1	0	0	1	5	5	5	5	4	5	5	4	1	1	4	3	1	5		4	2	5	4	5	5
	3					1							3												2				2	4	5	5	3	5	5	4	4	4	4	4	4	2	2	2	1	1	1	1	1
0	0	0	0	0	0	1	0	0	0	0	0	0	2	0	0	0	0	1	0	0	0	0	0	0	1	0	0	0	4	4	3	3	4	3	3	4	2	2	4	3	4	4	5	5	5	5	4	5	3
0	0	0	0	0	0	0	0	0	0	0	0	0	1	0	0	0	0	0	0	0	0	0	0	0	1	0	0	0	4	5	5	5	5	4	5	5	5	5	5	5		5				5		5	3
0	0	0	0	0	0	0	0	0	0	0	0	2	0	0	0	0	0	0	0	1	0	0	0	0	0		0	0	5	3	3	4	3	4	3	2	4		4	4	2	5	5	5	5	5	5	5	3
0	0	0	0	1	2	2	1	1	0	2	1	0	3	0	0	0	0	0	0	1	0	0	0	1	2	2	0	0	3	4	4	4	4	3	4	5	3	3	4	4	2	5	4	4	5	5	5	5	5
0	0	0	0	1	0	3	1	2	0	2	1	0	1	3	0	0	1	2	3	0	1	0	2	0	2	0	1	1	5	4	4	5	4	4	5	5	4	5	5	5	1	5	5	5	5	5	5	5	5
2													3							2			2		2	1			5	4	4	4	4	4	5	5	4	2	4	4	3	3	4	4		5	5	3	4
3	3	0	0	0	0	0	0	0	0	0	0	3	0	0	0	0	0	0	0	0	0	0	0	3	2	1	1	1	4	4	5	5	5	4	3	3	4	1	5	5	3	3	5	5	5	5	5	5	5
1	0	0	0	0	0	0	0	0	0	0	0	0	0	0	0	0	0	1	1	0	2	1	0	0	0	1	0	0	4	4	4	4	5	4	5	4			5	5	1	5	5	5	5	5	5	5	5
0	0	0	0	0	0	0	0	0	0	0	0	0	1	0	0	0	0	0	0	0	0	0	0	1	0	0	0	0	5	5	5	5	5	5	5	5	5	5	5	5	4	5	5	5	5	5	5	5	5
0	0	0	0	0	0	1	0	2	0	1	0	0	1	0	0	0	1	1	1	0	1	0	0	0	1	1	0	0	4	5	4	5	4	4	5	5	4	5	5	5	3	5	5	5	5	5	5	5	5
0	3	0	0	0	2	2	0	0	0	0	0	3	0	0	0	0	0	0	1	0	0	3	0	0	2	0	0	0	4	4	4	4	4	3	4	5	4	4	3	4	2	4	3	3	5	4	4	3	4
0	0	0	0	0	0	1	0	1	0	0	0	0	0	0	0	0	0	0	0	0	0	0	0	0	1	0	0	0	4	4	5	5	4	4	5	5	3	3	4	3	1	5	4	5	5	5	5	4	4
2	2	0	1	1	0	0	0	1	0	2	2	0	3	0	0	0	0	2	1	0	0	0	0	2	1	3	0	0	4	4	4	5	4	3	3	3	4	4	4	5	5	4	4	3	5	5	5	4	2
0	0	0	0	0	0	0	0	0	0	0	0	0	0	0	0	0	0	0	0	0	0	0	0	2	2	1	0	0	4	4	4	5	4	4	4	5	4		4	5	2	5	5	5		5	5	5	5
1	1	0	0	0	0	0	0	0	0	0	0	0	0	0	0	0	0	0	5	0	0	0	0	0	0	0	0	1	3	3	3	3	3	3	4	5	1	2	2	3	2	5	5	3
3																													5	5	5	5	5	5	5	5			5	5	1	5	5	5	5	4	5	5	5
0	0	0	0	1	1	0	2	3	0	0	2	2	2	0	0	0	0	1	0	0	0	0	0	1	2	0	1	1	4	4	4	4	3	4	4	5	2	1	4	4	1	5	5	5		5	1	5	5
0	0	0	0	0	0	0	0	0	0	0	0	0	0	1	0	0	0	1	0	0	0	0	0	0	1	0	0	0	4	5	5	5	5	5	5	5	3		4	5	3	4	5	5	5	5	5	5	5
0	0	0	0	0	0	0	0	0	0	1	0	0	3	0	0	0	0	0	1	0	0	0	0	0	1	0	0	0	5	5	5	5	5	5	5	5		4	5	5	2	5	5	5	5	5	5	4	4
1	0	0	0	1	1	2	0	2	0	1	0	0	2	0	0	0	0	0	0	0	0	0	0	0	0	1	0	0	4	5	5	5	5	4	5	1	4	5	5	5	3	5	5	5	5	5	5	3	3
0	1	0	0	0	1	0	1	2	0	0	2	0	0	0	0	0	0	0	0	0	0	0	0	1	0	0	1	0	5	5	5	5	5	5	5	5	2	2	2	5	3	5	5	5	5	5	5	5	4
0	2	2	0	0	0	2	0	0	0	1	0	1	0	1	0	0	0	0	0	0	0	0	0	0	1	1	0	0	4	4	4	4	4	4	4	5	4	4	3	4	4	4	4	5	5	5	5	4	4
	2		2		2				2	1	1		2		2		2						1	2	2	1	2	2	4	4	4	4	3	4	4	5	3		3	4	4	5	5	5	5	4	5	3	5
	1					1					1													1				1	4	4	5	3	2	2	3	3	2	2	1	2	3	3	3	5	4	5	5	4	2
0	0	0	0	0	0	3	2	2	0	2	1	2	2	1	1	1	1	2	1	2	0	0	0	2	2	1	0	2	2	4	4	4	3	2	4	5		4	2	2		5		3	4	3	5	4	3
3	3	3	2	2	2	2	0	2	0	1	1	3	1	0	0	0	1	2	1	1	1	2	2	1	2	2	2	2	4	4	4	5	5	4	5	5	5	5	4	5	5	4	4	5	5	5	5	4	3
1	2	2	0	0	0	1	0	0	0	0	1	1	0	1	0	0	1	2	0	1	0	0	0	0	2	0	1	0	5	4	4	5	4	5	4	5	5	4	5	5	4	5	5	5		5	5	5	4
			1					1					1					1							1				4	4	5	5	5	4	5	5		4		4		5	5	5	5	5	5	5	2
0	2	0	0	0	0	0	0	0	0	1		1	2	0	0	0	0	2	0	2	0	0	0	2	2	2	0	0	5	5	4	4	4	4	4	5	3	4	4	4	4	5	4	4	5	5	5	5	5
2	2	0	0	2	2	2	2	2	0	0	0	1	1	0	0	0	0	0	0	0	0	0	0	0	2	2	1	0	4	4	4	4	4	4	4	5	4	4	4	4	3	5	5	5	5	5	5	5	5
1	0	0	1	0	0	2	0	0	0		2	1	1	1	0	0	0	0	0	0	2	1	0	0	2	1	1	1	2	3	4	4	2	3	4	3	4	1	4	3	3	4	5	4	4	5	5	5	4
1	1	0	0	0	0	1	0	0	0	0	0	1	0	0	0	0	0	1	0	1	0	0	0	1	0	0	0	0	4	5	5	5	4	4	5	5	4	3	4	4	3	4	5	5	4	5	5	5	5
0	0	0	0	0	1	0	1	0	0	1	1	0	1	0	1	0	0	1	0	2	0	0	1	1	1	0	0	0	4	4	5	4	4	4	4	5	3		4	5	3	5	5	5	5	5	5	5	4
0	3			2	2	1	2	1	0			3	2	0	3		1	0	3	2	1	0	0	1	2	2	1	2	3	3	3	4		2	4	5	2	5	3	3	4	4	3	3	2	2	3	3	2
																													5	3	4	4	4	5	4	4	5	4	4	4	4	4	5	5	5	5	5	3	5
0	0	0	0	0	0	0	0	0	0	0	1	0	0	0	0	0	0	1	1	0	0	0	1	1	1	0	0	0	4	4	4	4	4	4	4	5						5	5	5	5	5	5	5	5
1	0	0	0	1	0	0	0	0	0	0	0	0	3	0	0	0	0	1	0	0	0	0	3	2	3	3	0	1	4	4	3	5	3	3	4	5	1	1	4	4	2	5	2	2	4	5	5	5	3
0	0	0	0	0	0	0	2	2	0	2	2	2	2	0	0	0	0	1	2	0	0	0	0	2	1	0	1	1	4	4	4	4	4	4	4	5	2	2	4	4	4	2	4	4		5	5	5	4
	2		2	3	3	3	3	3		2	2	2	2								2		1	2	2	2	1	1	3	3	3	4	3	4	4	3	2	4	4	5	5	5	5	5	5	5	5	3	4
2	1	1	0	2	2	2	2		0	0	0	1	0	0	0	0	0	0	0	1	0	2	0	2	2	0	0	0	4	5	5	5	4	3	5	5	2	5	5	5	2	5	5	5	5	5	5	3	3
0	0	0	0	1	0	0	0	1	0	0	0	0	1	0	0	0	0	0	0	0	0	0	0	0	0	0	0	0	4	5	4	5	4	5	4	5	4	4	4	5	4	5	5	5	5	5	4	5	5
0	0	2	2	2	1	2	2		1	1	0	2	0	0	0	0	0	2	0	0	0	0	0	1	2	0	0	0	4	4	2	2	2	4	2	4	5	5	5	4	3	5	4	4	5	5	2	3	5
0	0	1	1	1	1	0	0	1	1	1	1	1	0	0	1	0	0	1	0	0	0	0	1	1	1	0	0	0	4	5	5	5	4	4	5	5	5	4	4	4	3	5	5	5	5	5	5	5	5
			1			1	1	1				1	3	1	1		2	2	2						3	1			4	4	4	5	4	4	4	5	4	3	4	3	2	5	4	4	5	5	5		2
0	0	0	0	0	0	1	0	0	0	0	0	0	2	0	0	0	0	0	0	0	0	0	0	1	0	0	0	0	4	4	4	4	4	5	4	5						5	5	5	5	5	5	5	5
2	1	0	0	2		3	2	2		3	2	3	2	1	0	0	0	0	1	1	1	0	0	2	3	2	3	2	5	5	5	5	4	4	5	2	3	1	4	5	5	5	5	5	5	5	5	5	5
0	2	2	2	2	0	0	1	2	1	2	1	1	2	0	2	2	0	3	0	2	1	0	0	3	3	1	0	0	5	5	5	5	4	5	5	5	5	5	5	5	4	4	5	3	1	4	4	5	5
0	0	0	0	0	0	0	0	0	0	0	0	0	0	0	0	0	0	0	0	0	0	0	0	1	1	0	1	1	3	4	5	3	3	2	4	5	1	1	1	5	2	5	3	4	5	5	5	5	5
1	0	0	0	0	1	0	0	0	0	0	0	1	1	0	1	0	0	1	0	1	0	0	0	1	0	0	0	0	5	5	5	5	5	5	5	1			5	5		5	5	5	5	5	5	4	5
0	0	0	0	0	0	0	0	0	0	1	0	0	2	0	0	0	0	1	0	0	0	0	0	1	1	0	0	0	4	4	4	5	4	4	5	5	1	4	4	4	4	5	5	5	5	5	5	5	5
0										1				1									1						4	4	4	3	3	4	4	5	3	4	4	4	4	4	5	5	5	5	5	5	5
0	3	3	0	0	0	0	0	0	0	2	0	3	1	0	0	0	0	1	2	0	0	0	0	1	2	1	1	1	4	5	5	5	4	4	5	4		4	4	4	2	5	5	4	5	5	5	3	4
0	0	0	1	0	1	3	0	0	0	0	0	0	0	0	0	0	0	2	2	0	0	0	0	1	0	0	0	0	4	4	4	4	4	3	4	3	2	3	4	5	3	5	5	5	5	5	5	5	4
				3	3	3												3	3	3				3	3	2	2	2	3	3	3	4	3	3	4		1	1	4	4	1				3	5	5	3	5
1						1						3		1				2							2	1			5	5	5	5	5	2	4	5	2	1	2	4	2	5	4	4	5	5	5	4	3
																													4	4	4	4	3	4	5	5			3	4	2	3	5	5	2	5	5	3	3
0	0	0	0	0	0	0	0	0	0	0	2	0	0	0	0	0	0	0	0	1	0	0	0	2	1	0	0	0	4	5	5	5	5	4	5	5	1	1	1	1	2	5	5	5	5	5	5	5	2
0	1	2	1	1	1	2	1	2	0	0	1	1	0	1	0	0	0	0	0	2	2	0	0	1	2	1	0	1	3	4	4	4	3	3	4	4	1	1	2	3			3	4	5	5	5	5	3
[truncated: 24 more columns]
